# Supplementary material for: Effects of Hydrologic Regime Changes on a Taxonomic and Functional Trait Structure of Earthworm Communities in Mountain Wetlands
Source: Biology (Basel). 2023 Mar 21;12(3):482. doi: 10.3390/biology12030482 (PMC10045450; doi:10.3390/biology12030482)
Supplement: Supplementary file 1 [file biology-12-00482-s001.zip]

Archive with 2 entries (2 files):
- Supplementary Table S1 Sterzynska et al.pdf
- Supplementary Table S2 Sterzynska et al.pdf
